# Supplementary material for: From everywhere all at once: Several colonization routes available to Svalbard in the early Holocene
Source: Ecol Evol. 2023 Mar 19;13(3):e9892. doi: 10.1002/ece3.9892 (PMC10025081; doi:10.1002/ece3.9892)
Supplement: Supplementary file 3 — Table S1. [file ECE3-13-e9892-s002.xlsx]

## Sheet: S1_samples overview
Table S1: Summary of sequenced samples. Information about taxon, code of the voucher, localion and coordinates of the collected material, collector and date of collection, and accession numbers in GenBank for each sequenced region.
taxon (no. of individ. if more than 1)	voucher	location	latitude	longitude	collector	year	herbarium	rps16-trnQ	rpL32-trnL	psbA-trnH	petB-petD	trnL-trnF	trnS-trnG	trnT-trnL	ycf4-cemA
Arenaria humifusa	AH-VI/O	Canada, Victoria Island, Minto inlet	71.168	-116.465	Lynn J. Gillespie, Jeffery M. Saarela, Jennifer Doubt, Roger D. Bull, Paul C. Sokoloff	2010-07-16	O	OP004941	OP004948
Arenaria humifusa	AH445	Greenland, Disko	69.25	-53.55	Heidi Solstad, Reidar Elven	2013-07-28	O	OP004940	OP004947
Arenaria humifusa	100186	Norway, Svalbard, Ringhorndalen	79.328079	16.2289150	Pernille B. Eidesen, (Linn Voldstad, Johannes S. Bolstad)	2017-08-07		OP004939	OP004949
Arenaria humifusa (3)	AH	Norway, Svalbard, Engelskbukta	78.85094	11.85142	Viktorie Brožová, Pernille B. Eidesen	2018-07-08		OP004942 OP004943 OP004944	OP004950 OP004951
Arenaria humifusa	AH/OS/1	Norway, Svalbard, Ossian Sars	78.9501667	12.4472	Viktorie Brožová	2020-08-06		OP004946	OP004952
Arenaria humifusa	AH/BL/1	Norway, Svalbard, Blomstrandoya	78.97295	12.19245	Viktorie Brožová	2020-08-08		OP004945	OP004953
Arnica angustifolia	AA-GR/O	Greenland, Hurry Fjord	70.54	-22.275	Taggart	1963-07-14	O		OP004974	OP004987	OP004995	OP005004			OP004958
Arnica angustifolia	AA-VI/O	Canada, Victoria Island, Minto inlet	71.2046111	-116.3826944	Lynn J. Gillespie, Jeffery M. Saarela, Jennifer Doubt, Roger D. Bull, Paul C. Sokoloff	2010-07-18	O	OP004969		OP004990	OP004999	OP005006			OP004956
Arnica angustifolia	AA-AL/O	USA, Alaska, Noatak Quad	67.3344444	-163.7236111	Carolyn Parker, Reider Elven, Heidi Solstad	2003-07-13	O	OP004971		OP004989	OP004998	OP005011			OP004955
Arnica angustifolia	AA-KT/O	Norway, Svalbard, Kapp Thordsen	78.4647218	15.55709343	Reidar Elven, Liv Borgen	1992-08-05	O	OP004970	OP004973	OP004981	OP005001			OP005014
Arnica angustifolia	AA-LI/O	Norway, Svalbard, Litledalen	77.8684952	15.7219334	Martin B. W. Halliday	1965-07-12	O			OP004986	OP004996	OP005007			OP004957
Arnica angustifolia	AA-LO/O	Norway, Svalbard, Lomfjorden	79.3633826	17.6669705	P. F. Scholander	1931-08-13	O	OP004966		OP004988	OP004997	OP005010			OP004954
Arnica angustifolia	AA-OS/O	Norway, Svalbard, Ossian Sars	78.9431155	12.4741145	Gunvor Knaben	1975-07-24	O	OP004964	OP004975	OP004982	OP005000			OP005013
Arnica angustifolia	AA324	Greenland, Disko	69.25	-53.541667	Heidi Solstad, Reidar Elven	2013-07-24	O	OP004965	OP004972	OP004983	OP004993			OP005012
Arnica angustifolia (3)	RH45	Norway, Svalbard, Ringhorndalen	79.3316833	16.1898667	Viktorie Brožová, Pernille B. Eidesen	2018-08-10		OP004960 OP004961	OP004976 OP004977	OP004985 OP004991 OP004992	OP004994 OP005002	OP005009
Arnica angustifolia (3)	G	Norway, Svalbard, Hemsedalen	78.6371	14.5011	Viktorie Brožová, Pernille B. Eidesen	2019-07-10		OP004959 OP004962 OP004963	OP004978 OP004979 OP004980	OP004984		OP005003 OP005005 OP005008		OP005015 OP005016
Arnica angustifolia	AA/OS/1	Norway, Svalbard, Ossian Sars	78.9358667	12.4419500		2020-08-06		OP004967
Arnica angustifolia	AA/KR/1	Norway, Svalbard, Krossfjorden	79.1599333	11.8670667		2020-08-07		OP004968
Bistorta vivipara		Canada	52.71	-119.18	Ken Marr	2002				JX853580.1			JX853595.1
Bistorta vivipara		Canada	55.02	-121.52	Richard Hebda, Ken Marr	2003				JX853581.1			JX853596.1
Bistorta vivipara		Canada	59.58	-133.75	Ken Marr	2004				JX853582.1			JX853597.1
Bistorta vivipara		Canada	59.43	-130.23	Richard Hebda, Ken Marr, Will MacKenzie	2004				JX853583.1			JX853598.1
Bistorta vivipara		Canada	58.72	-128.27	Richard Hebda, Ken Marr, Will MacKenzie	2007				JX853584.1			JX853599.1
Bistorta vivipara		Norway	69.72	18.95	Kristine Westergaard	2008				JX853585.1			JX853600.1
Bistorta vivipara		China	25.22	98.50	Peter Fritsch	2006				JX853586.1			JX853601.1
Bistorta vivipara		Canada	52.79	-125.34	Will MacKenzie	2005				JX853587.1			JX853602.1
Bistorta vivipara		Canada	62.82	-81.93	John Gillet	1975				JX853588.1			JX853603.1
Bistorta vivipara		USA	47.84	-123.19	Ken Marr	2006				JX853589.1			JX853604.1
Bistorta vivipara		Canada	50.7	-116.01	Ken Marr	2007				JX853590.1			JX853605.1
Bistorta vivipara		USA	41.35	-106.33	Heidi Guest	2006				JX853591.1			JX853606.1
Bistorta vivipara		China	27.91	99.55	Li QingJun	2006				JX853592.1			JX853607.1
Bistorta vivipara		Russia	50.35	87.41	Ken Marr, Richard Hebda, Marina Olonova	2010				JX853593.1			JX853608.1
Bistorta vivipara		Russia	50.14	88.32	Ken Marr, Richard Hebda, Marina Olonova	2010				JX853594.1			JX853609.1
Bistorta vivipara (3)	RH3/1	Norway, Svalbard, Ringhorndalen	79.3331833	16.1168167	Viktorie Brožová, Pernille B. Eidesen	2018-08-10				OP005017 OP005018 OP005019			OP005026 OP005027 OP005028
Bistorta vivipara	A131	Norway, Svalbard, Trygghamna	78.23289153	13.80361395	Viktorie Brožová, Pernille B. Eidesen	2019-07-05				OP005020			OP005029
Bistorta vivipara	C151	Norway, Svalbard, Engelskbukta	78.8646	11.6862	Viktorie Brožová, Pernille B. Eidesen	2019-07-08				OP005021			OP005030
Bistorta vivipara	E121	Norway, Svalbard, Midterhuken	77.6531	14.7424	Viktorie Brožová, Pernille B. Eidesen	2019-07-09				OP005022			OP005031
Bistorta vivipara	G151	Norway, Svalbard, Hemsedalen	78.6371	14.5011	Viktorie Brožová, Pernille B. Eidesen	2019-07-10				OP005023			OP005032
Bistorta vivipara	OSBV1	Norway, Svalbard, Ossian Sars	78.9513833	12.4790833	Viktorie Brožová, Pernille B. Eidesen	2020-08-05				OP005024			OP005033
Bistorta vivipara	COBV1	Norway, Svalbard, Colesbukta	78.10990	15.03927	Viktorie Brožová, Pernille B. Eidesen	2020-08-22				OP005025			OP005034
Campanula uniflora	C-BT/O	Greenland, Bontekoe	73.12243	-21.34804	S. Aandstad	1932-08-08	O		OP005053	OP005083	OP005090	OP005098	OP005140	OP005178	OP005037
Campanula uniflora	C-DI/O	Greenalnd, Qeqertasuaq	69.25	-53.5	Heidi Solstad, Reidar Elven	2013-07-25	O		OP005046	OP005086		OP005100	OP005137	OP005180	OP005039
Campanula uniflora	C-VI/O	Canada, Victoria Island, Minto inlet	71.5825556	-115.4143889	Jeffery M. Saarela, Jennifer Doubt, Roger D. Bull, Paul C. Sokoloff	2010-07-23	O		OP005042	OP005087	OP005092	OP005107	OP005139	OP005182	OP005036
Campanula uniflora	C-AL/O	USA, Alaska, Goodnews bay Quad	59.2111111	-161.6577778	Carolyn Parker	2004-07-11	O		OP005043	OP005089	OP005091	OP005101	OP005136	OP005177	OP005040
Campanula uniflora	C-CR/O	Norway, Svalbard, Krossfjorden	79.1543167	11.5912805	Hanna Resvoll-Dieset	1908-07-22	O		OP005044	OP005084		OP005097	OP005146	OP005183	OP005041
Campanula uniflora	C-ID/O	Norway, Svalbard, Idodalen	78.576926	15.426757	Reidar Elven	1997-07-27	O		OP005047	OP005085		OP005108	OP005135	OP005181	OP005035
Campanula uniflora	C-LA/O	Norway, Svalbard, Laksevatnet	79.7049835	15.8990153	H. L. Løvenskiold	1954-07-20	O		OP005045	OP005088		OP005099	OP005138	OP005179	OP005038
Campanula uniflora (3)	100024	Norway, Svalbard, Ringhorndalen	79.3320739	16.1815501	Pernille B. Eidesen, Geir Arnesen, Geir Søli	2015-07-09			OP005048 OP005049 OP005050	OP005081 OP005082	OP005093 OP005094 OP005095	OP005102 OP005103 OP005104	OP005141 OP005142 OP005143	OP005174 OP005175 OP005176
Campanula uniflora	C/0S/1	Norway, Svalbard, Ossian Sars	78.9357667	12.4419333	Viktorie Brožová	2020-08-05			OP005051		OP005096	OP005105	OP005145	OP005184
Campanula uniflora	C/KR/1	Norway, Svalbard, Krossfjorden	79.1599333	11.8670667	Viktorie Brožová	2020-08-07			OP005052			OP005106	OP005144	OP005185
Campanula uniflora	C/LI/T	Norway, Svalbard, Lidfjellet	76.85854	15.73641	E. Dubiel	1985-08-22	TROM		OP005054			OP005110	OP005149	OP005187
Campanula uniflora	C/NB/T	Norway, Bardu, Altevtn S, Rakkunbarri N	68.5557925	19.35361	Torstein Engelskjon	1979-08-04	TROM		OP005055			OP005112	OP005150	OP005192
Campanula uniflora	C/ND/T	Norway, Overbygd, Dividalen	68.8741667	19.6155556	Torstein Engelskjon, Sverre Thoresen	1963-07-18	TROM		OP005058			OP005115	OP005148	OP005191
Campanula uniflora	C/NF/T	Norway, Fauske, Riksgrensestroka	67.1377889	16.0460144	Ola Skifte, Skjalg Slettjord, Reidar Wara	1962-08-06	TROM		OP005060			OP005111	OP005151	OP005190
Campanula uniflora	C/NH/T	Norway, Hedmark, Folldal	62.1331633	9.9961178	Torstein Engelskjon, A. Steilnes	1988-08-12	TROM		OP005062				OP005153	OP005189
Campanula uniflora	C/NM/T	Norway, Sorskjomen, Skjombotn	68.19111	17.3158989	Torstein Engelskjon, Ola Skifte	1982-08-05	TROM		OP005056			OP005116	OP005152	OP005186
Campanula uniflora	C/NS/T	Norway, Saltdal, Dorrocokka	66.8830489	15.4946144	E. Smalsvik, Sigmund Sivartsen	1965-08-03	TROM		OP005063			OP005109	OP005147	OP005188
Campanula uniflora	C/S/C	Sweden, Torne Lappmark	68.373333	18.530278	Hanne Larsen, Finn Rasmussen	1974-09-08	C		OP005061			OP005113	OP005157	OP005196
Campanula uniflora	C/T/C	Norway, Troms, Overbygd district, Dividalen	68.7493883	19.4885344	Torstein Engelskjon, Sigmund Spjelkavik	1972-08-03	C		OP005059			OP005118	OP005156	OP005193
Campanula uniflora	C/A/C	Sweden, Lapland, Abisko	68.3577425	18.7754914	Mogens Thornberg	1965-07-18	C		OP005057			OP005117	OP005154	OP005195
Campanula uniflora	C/L/C	Sweden, Lapland, Abisko	68.3577425	18.7754914	H. Hemmig	1964-07-12	C		OP005064			OP005114	OP005155	OP005194
Campanula uniflora	C-M-R1	Russia, Arkhangelsk, Novaja Zemlja	72.3743781	52.5683781	Перфильев И.	1926-08-04	MW		OP005079			OP005132	OP005171	OP005205
Campanula uniflora	C-M-R2	Russia, Arkhangelsk, Novaja Zemlja	72.3738872	52.7165222	Назаров М. И.	1921-08-17	MW		OP005080			OP005134	OP005173	OP005198
Campanula uniflora	C-M-R3	Russia, Chukotka	71.129835	179.2515389	Штрик В. А.	1991-07-14	MW		OP005078			OP005120	OP005169	OP005203
Campanula uniflora	C-M-R4	Russia, Kamchatka	59.6090861	164.6665189	Kharkevich S.	1975-07-29	MW							OP005213
Campanula uniflora	C-M-R5	Russia, Chukotka	64.9359931	-172.5640581	Акиничев В. Н.	1977-07-12	MW		OP005073			OP005133	OP005172	OP005200
Campanula uniflora	C-M-R6	Russia, Chukotka	66.1221831	-169.73259	Дервиз-Соколова Т.	1958-07-21	MW		OP005076			OP005119	OP005163	OP005204
Campanula uniflora	C-M-R7	Russia, Chukotka	64.6947131	177.4539231	Голендухина М.В.	1951-07-04	MW		OP005069			OP005131	OP005167	OP005212
Campanula uniflora	C-M-R8	Russia, Chukotka	64.6747381	177.4010469	Голендухина М.В.	1951-07-08	MW		OP005070			OP005129	OP005166	OP005206
Campanula uniflora	C-CAN1	Canada, Naujaat	66.556833	-86.329861	Gillespie, Lynn J.; Godfrey, Samantha L.	2016-07-23	CMN		OP005066			OP005127	OP005158	OP005202
Campanula uniflora	C-CAN2	Canada, Fockler Creek	67.423944	-115.603889	Saarela, Jeffery M.; Sokoloff, Paul C.; Bull, Roger D.	2014-07-05	CMN		OP005077			OP005125	OP005161	OP005210
Campanula uniflora	C-CAN3	Canada, Paulatuk	69.350833	-124.082778	Gillespie, Lynn J.; Saarela, Jeffery M.; Consaul, Laurie L.; Bull, Roger D.	2009-06-29	CMN		OP005072			OP005126	OP005159	OP005209
Campanula uniflora	C-CAN4	Canada, Minto Inlet	71.582556	-115.414389	Gillespie, Lynn J.; Saarela, Jeffery M.; Doubt, Jennifer; Bull, Roger D.; Sokoloff, Paul C.	2010-07-23	CMN		OP005075			OP005128	OP005160	OP005199
Campanula uniflora	C-CAN5	Canada, Flaherty Island	56.647222	-79.363889	Consaul, Laurie L.; Ip, Morgan; Charette, Don; Kattuk, Emily	2010-06-30	CMN		OP005067			OP005122	OP005170	OP005208
Campanula uniflora	C-CAN6	Canada, Brock River	69.724722	-123.095	Gillespie, Lynn J.; Consaul, Laurie L.; Bull, Roger D.	2009-07-27	CMN		OP005071			OP005123	OP005165	OP005211
Campanula uniflora	C-CAN7	Canada, Minto Inlet	71.498833	-117.325139	Gillespie, Lynn J.; Saarela, Jeffery M.; Doubt, Jennifer; Bull, Roger D.; Sokoloff, Paul C.	2010-07-11	CMN		OP005074			OP005121	OP005164	OP005207
Campanula uniflora	C-CAN8	Canada, Mount Joy	63.247778	-69.607778	Saarela, Jeffery M.; Gillespie, Lynn J.; Sokoloff, Paul C.; Bull, Roger D.	2012-06-30	CMN		OP005068			OP005130	OP005168	OP005197
Campanula uniflora	C-CAN9	Canada, Quammaarviit	63.723666667	-68.690083333	Jeffery M. Saarela & R. Troy McMullin	2018-07-19	CMN		OP005065			OP005124	OP005162	OP005201
Juncus biglumis (2)	RH1/1	Norway, Svalbard, Ringhorndalen	79.3194167	15.9411833	Viktorie Brožová, Pernille B. Eidesen	2018-08-10						OP005214 OP005215
Juncus biglumis		United Kingdom, Scotland, Ben Lawers	58.33	-4.78		2003-2004						AM085712.1
Juncus biglumis		Austria, Rothenkarscharte	47.19	13.47		2003-2004						AM085713.1
Juncus biglumis		Austria, Elendkar	47.02	13.5		2003-2004						AM085714.1
Juncus biglumis		Norway, Jonfunut	60.61	7.54		2003-2004						AM085715.1
Juncus biglumis		Norway, Krossbu	61.59	8.04		2003-2004						AM085716.1
Juncus biglumis		Norway, Torfinnsdalen, Brudskardsknappen	61.38	8.58		2003-2004						AM085717.1
Juncus biglumis		Sweden, Latnjachorru	68.33	18.5		2003-2004						AM085718.1
Juncus biglumis		Norway, Lavkaslubbu	69.25	20.47		2003-2004						AM085719.1
Juncus biglumis		Norway, Svalbard, Gashamna	76.94	15.88		2003-2004						AM085720.1
Juncus biglumis		Norway, Svalbard, Fuglebergsletta	77	15.5		2003-2004						AM085721.1
Juncus biglumis		Norway, Svalbard, Nottinghambukta	77.07	15.18		2003-2004						AM085722.1
Juncus biglumis		Norway, Svalbard, Nottinghambukta	77.07	15.18		2003-2004						AM085723.1
Juncus biglumis		Russia, Nenetskaya Gryada	68.36	53.24		2003-2004						AM085724.1
Juncus biglumis		Russia, Seyda	67.05	63.07		2003-2004						AM085725.1
Juncus biglumis		Russia, Polar Ural, Chernaya	66.84	65.5		2003-2004						AM085726.1
Juncus biglumis		Russia, Altai, Teply Kluch	49.42	88.04		2003-2004						AM085727.1
Juncus biglumis		Russia, Khatanga	71.97	102.57		2003-2004						AM085728.1
Juncus biglumis		Russia, Tiksi	71.64	128.87		2003-2004						AM085729.1
Juncus biglumis		Russia, Chekurovka	71.06	127.51		2003-2004						AM085730.1
Juncus biglumis		Canada, Wright Pass	67.05	-136.25		2003-2004						AM085731.1
Juncus biglumis		Canada, Bellot Strait	72.02	-94.23		2003-2004						AM085732.1
Juncus biglumis		Greenland, Qeqertat	77.5	-66.7		2003-2004						AM085733.1
Juncus biglumis		Greenland, Antarctic Havn	71.99	-23.11		2003-2004						AM085734.1
Juncus biglumis		Greenland, Myggbukta	73.5	-21.58		2003-2004						AM085735.1
Juncus biglumis		Russia, Taymyr, Ary-Mas	72.46	101.86		2003-2004						AM085736.1
Oxyria digyna	100010	Norway, Svalbard, Ringhorndalen	79.3358762	16.0810209	Pernille B. Eidesen, Reidar Elven, Geir Arnesen, Geir Søli	2015-07-07				OP005216 OP005217 OP005218
Oxyria digyna		Canada, Yukon, Kotaneelee Range	60.215	-124.11	B. Bennett, R. Rosie, C. Guppy	2004				JQ080918.1
Oxyria digyna		Canada, British Columbia, Tagish Highland, TeePee Mt.	59.734	-134.673	K. Marr, R. Hebda, W. Mackenzie	2008				JQ080919.1
Oxyria digyna		USA, Alaska, Chitina Rd	61.572	-144.574	H. Guest	2005				JQ080920.1
Oxyria digyna		Russia, Kamchatka, Chaszma River	56.28	159.45	B. Merilees	2004				JQ080921.1
Oxyria digyna		Canada, Yukon, Dechen la', North Canol Road	63.403	-129.599	B. Bennett	2007				JQ080922.1
Oxyria digyna		Canada, British Columbia, Dome Mt.	58.511	-129.578	K. Marr, R. Hebda, W. Mackenzie, A. Banner	2004				JQ080923.1
Oxyria digyna		Canada, Northwest Territories, Banks Island, DeSalis Bay	71.455	-121.868	L. Gillespie	2004				JQ080924.1
Oxyria digyna		Russia, Magadan Oblast, Armansky Pass	59.675	150.621	K. Marr, R. Hebda	2011				JQ080925.1
Oxyria digyna		Russia, Wrangel Island	71.25	179.667	A. Benedict	2009				JQ080926.1
Oxyria digyna		Canada, British Columbia, Dakota Lake, N fork of Blue R	59.43	-130.208	K. Marr, R. Hebda, W. Mackenzie	2004				JQ080927.1
Oxyria digyna		Canada, British Columbia, Chuck Creek	59.698	-136.606	H. Guest	2004				JQ080928.1
Oxyria digyna		Russia, Yamalo-Nenetsky, Chernaya Mts	66.838	65.453	I. G. Alsos, A. Tribsch	2004				JQ080929.1
Oxyria digyna		USA, Alaska, Beaufort Sea coast, Camden Bay	69.97	-144.77	J. Jorgenson	2007				JQ080930.1
Oxyria digyna		Svalbard, Endalen Valley	78.189	15.764	K. Westergaard	2006				JQ080931.1
Oxyria digyna		Canada, British Columbia, Ruby Mt. near Atlin	59.703	-133.36	K. Marr	2004				JQ080932.1
Oxyria digyna		USA, Alaska, Unalaska Island, Pyramid Peak	53.84	-167	Brad Krieckhaus	2007				JQ080933.1
Oxyria digyna		Canada, British Columbia, Oweegee Range	56.563	-129.471	K. Marr, R. Hebda, W. Mackenzie	2006				JQ080934.1
Oxyria digyna		Canada, British Columbia, Ludington Peak	56.471	-123.39	K. Marr, R. Hebda, W. Mackenzie	2003				JQ080935.1
Oxyria digyna		USA, Alaska, Carbon Mt.	60.444	-143.889	M. H. Barker, A. R. Batten, J. Magee, A. Claerbout	2005				JQ080936.1
Oxyria digyna		USA, Oregon, Mt. Hood, Elliott Glacier	45.4	-121.666	K. Marr, G. Allen	2004				JQ080937.1
Oxyria digyna		USA, Washington, Olympic Peninsula, Obstruction Point	47.924	-123.38	K. Marr, E. Wheeler	2003				JQ080938.1
Oxyria digyna		USA, Oregon, Strawberry Mts	44.292	-118.685	K. Marr, G. Allen	2004				JQ080939.1
Oxyria digyna		USA, Montana, Absaroka Mts	45.663	-110.566	P. Lesica	2004				JQ080940.1
Oxyria digyna		USA, Idaho, Seven Devils Mts, Heaven's Gate	45.369	-116.496	K. Marr, G. Allen	2004				JQ080941.1
Oxyria digyna		USA, Montana, Absaroka Mts	45.663	-110.566	P. Lesica	2004				JQ080942.1
Oxyria digyna		USA, Colorado, Forest Lakes	39.921	-105.674	K. Marr	2003				JQ080943.1
Oxyria digyna		USA, Wyoming, Medicine Bow Mts	41.349	-106.329	H. Guest	2006				JQ080944.1
Oxyria digyna		USA, Wyoming, Wind River Mts, near Haystack Mt.	42.732	-109.166	J. Dunn	2006				JQ080945.1
Oxyria digyna		USA, Colorado, Forest Lakes	39.921	-105.674	K. Marr	2003				JQ080946.1
Oxyria digyna		USA, Montana, Hyalite Creek	45.44	-110.955	K. Marr	2005				JQ080947.1
Oxyria digyna		USA, California, Mt. Lassen	40.48	-121.52	G. Allen	2004				JQ080948.1
Oxyria digyna		Canada, British Columbia, Tweedsmuir Peak	53.654	-126.484	K. Marr, R. Hebda	2002				JQ080949.1
Oxyria digyna		Canada, Yukon, Tombstone Park, North Fork Pass	64.587	-138.281	K. Marr, G. Bradfield	2004				JQ080950.1
Oxyria digyna		Canada, British Columbia, Mt. Henri	56.488	-124.747	K. Marr, R. Hebda, W. Mackenzie	2003				JQ080951.1
Oxyria digyna		Canada, British Columbia, Canoe Mt.	52.708	-119.183	K. Marr	2002				JQ080952.1
Oxyria digyna		USA, Idaho, Seven Devils Mts	45.344	-116.518	K. Marr, G. Allen	2004				JQ080953.1
Oxyria digyna		USA, Montana, Hyalite Creek	45.44	-110.955	K. Marr	2005				JQ080954.1
Oxyria digyna		USA, Oregon, Strawberry Mts	44.292	-118.685	K. Marr, G. Allen	2004				JQ080955.1
Oxyria digyna		USA, Washington, Chinook Pass	46.872	-121.512	K. Marr, G. Allen	2004				JQ080956.1
Oxyria digyna		Canada, British Columbia, Mt. Morfee	55.431	-123.034	K. Marr, R. Hebda, W. Mackenzie	2003				JQ080957.1
Oxyria digyna		Nepal, Annapurna Sanctuary	28.525	83.91	W. Mackenzie	2004				JQ080958.1
Oxyria digyna		China, Yunnan, Gaoligong Shan	25.216	98.465	P. W. Fritsch	2006				JQ080959.1
Oxyria digyna		Nepal, Khumbu Himal, Mt. Everest National Park	27.99	86.92	A. C. Byers, E. Byers	1984				JQ080960.1
Oxyria digyna		Russia, Altai Republic, Karakjel Lake/Karasu Creek	50.03	88.03	K. Marr, R. Hebda	2010				JQ080961.1
Oxyria digyna		Russia, Altai Republic, Talduair Mt.	50.007	89.266	K. Marr, R. Hebda	2010				JQ080962.1
Oxyria digyna (3)	100010	Norway, Svalbard, Ringhorndalen	79.3194167	15.9411833	Viktorie Brožová, Pernille B. Eidesen	2018-08-10				OP005216-OP005218
Pinguicula alpina	P/T/C	Norway, Troms, Oldervik	69.7550958	19.67501	Asta Skifte, Ola Skifte				OP005395			OP005412	OP005419
Pinguicula alpina	P/N/C	Norway, Nordland, Ballangen hd.	68.1472222	17.2205556	T. Engelskjon, O. Skifte	1982-08-01	MW	OP005389	OP005394	OP005405		OP005411	OP005420
Pinguicula alpina	P/A2/C	Sweden, Lapland, Abisko	68.3577425	18.7754914	M.T.	1965-07-18	MW	OP005388	OP005392	OP005403		OP005409	OP005418
Pinguicula alpina	P/F2/C	Norway, Finnmark, Sor-Varanger	69.1597897	29.2334453	Stefan Murak	1962-07-11	MW	OP005387	OP005393	OP005404		OP005410	OP005421
Pinguicula alpina	P-M-R1	Russia, Karelia	66.5776339	33.4041011	Богданова Н.	1963-07-02	MW		OP005399				OP005422
Pinguicula alpina	P-M-R2	Russia, Murmansk	67.6150939	33.6636739	Курченко Е.	1958-07-16	MW		OP005396			OP005414	OP005425
Pinguicula alpina	P-M-R5	Russia, Komi	67.4003308	64.4697475	Морозов В. В.	1983-06-30	MW		OP005397			OP005413	OP005423
Pinguicula alpina	P-M-R6	Russia, Yamalo-Nenets	67.4395900	78.6809200	Щербаков А. В.	1978-07-11	MW		OP005398				OP005424
Pinguicula alpina (3)	PA18	Norway, Svalbard, Ringhorndalen	79.333434	16.079711	Pernille B. Eidesen	2015-07-07		OP005386	OP005390 OP005391	OP005400 OP005401 OP005402		OP005406 OP005407 OP005408	OP005415 OP005416 OP005417
Silene acaulis	SA	Norway, Svalbard, Ringhorndalen	79.3358762	16.0810209	Pernille B. Eidesen	2013-07-07			OP005219 OP005220		OP005221 OP005222
Tofieldia pusilla	T-GR/O	Greenland, Angmagssalik Island	65.7166667	-37.5833333	Aagaard-Hansen	1967-07-27	O	OP005225		OP005233	OP005240	OP005275	OP005323	OP005350
Tofieldia pusilla	T-RI/O	Norway, Svalbard, Ringhorndalen	79.3296047	16.1611506	Reidar Elven, P.B. Eidesen, Geir Arnesen, Geir Søli	2015-07-07	O	OP005228			OP005251	OP005288	OP005315	OP005356
Tofieldia pusilla	T-VI/O	Canada, Victoria Island, Boot inlet	71.5104722	-117.3379722	Lynn J. Gillespie, Jeffery M. Saarela, Jennifer Doubt, Roger D. Bull, Paul C. Sokoloff	2010-07-09	O	OP005223			OP005242	OP005276	OP005326	OP005351
Tofieldia pusilla	T-BO/O	Norway, Svalbard, Bockfjorden	79.3893	13.4383	Reidar Elven, Inger G. Alsos, Idunn E. B. Skjetne, Siri Birkeland	2009-08-03	O	OP005227		OP005234	OP005246	OP005277	OP005314	OP005352
Tofieldia pusilla	T-BL/O	Norway, Svalbard, Blomstrandhalvøya	78.9742	12.1793	Reidar Elven, Inger G. Alsos	2009-07-19	O	OP005226			OP005252	OP005287	OP005327	OP005354
Tofieldia pusilla	T352	Greenland, Disko	69.25	-53.541667	Heidi Solstad, Reidar Elven	2013-07-24	O	OP005229		OP005235	OP005241	OP005274	OP005324	OP005349
Tofieldia pusilla	T46	USA, Alaska, Nome	64.893917	-165.2146	A. L. S. Gustafsson	2009-07-10	O	OP005224		OP005236	OP005243	OP005273	OP005325	OP005348
Tofieldia pusilla (3)	RH3/2	Norway, Svalbard, Ringhorndalen	79.3358762	16.0810209	Viktorie Brožová, Pernille B. Eidesen	2018-08-10		OP005230 OP005231 OP005232		OP005237	OP005249 OP005253 OP005254	OP005282 OP005283 OP005284	OP005312 OP005313 OP005318	OP005370 OP005371 OP005372
Tofieldia pusilla (3)	TP	Norway, Svalbard, Nathorstdalen	78.77063	15.46494	Viktorie Brožová, Pernille B. Eidesen	2019-07-11				OP005238 OP005239	OP005247 OP005248 OP005250	OP005281 OP005285 OP005286	OP005319 OP005320 OP005321	OP005369 OP005373 OP005374
Tofieldia pusilla (3)	T/OS	Norway, Svalbard, Ossian Sars	78.9388500	12.4441167	Viktorie Brožová	2020-08-05					OP005244 OP005245 OP005265	OP005278 OP005279 OP005280	OP005316 OP005317 OP005322	OP005353 OP005355 OP005357
Tofieldia pusilla	T/NB/T	Norway, Buskerud	60.4831469	8.7114031	Torstein Engelskjon	1989-09-10	TROM				OP005261	OP005292	OP005337	OP005361
Tofieldia pusilla	T/NN/T	Norway, Nordland, Beiarn	66.8930267	14.6657956	Torbjorn Alm	1984-08-18	TROM				OP005258	OP005296	OP005338	OP005358
Tofieldia pusilla	T/NS/T	Norway, Bronnoy hd., Somna	65.3597067	12.2236786	Brynhild Vorren, Karl-Dag Vorren	1980-07-22	TROM				OP005263	OP005294	OP005333	OP005359
Tofieldia pusilla	T/F/T	Finland, Ostroboltnia kajanensis, Paltamo	64.4068667	27.8335511	Kalevi Alho, Unto Laine	1969-07-16	TROM				OP005262	OP005290	OP005332	OP005360
Tofieldia pusilla	T/R/T/	Russia, Murmansk, Kirovsk	67.6082281	33.7817439	Torbjorn Alm, Inger G. Alsos, Anders Often, Siri Oiesvold	1995-07-30	TROM					OP005298	OP005328	OP005362
Tofieldia pusilla	T/GK/T	Greenland, Kitaa	72.5036111	-24.0016667	Kristine Westrgaard, Tina Dahl	2007-07-27	TROM				OP005256	OP005289	OP005331	OP005368
Tofieldia pusilla	Tp07	Greenland, Tasiilaq	65.6098527	-37.6196914	Ingibjörg Svala Jónsdóttir	2005-08-18					OP005257	OP005299	OP005330	OP005367
Tofieldia pusilla	Tp08	Iceland, Laugarvatn	64.2111860	-20.7741777	Ingibjörg Svala Jónsdóttir	2005-08-22					OP005260	OP005295	OP005329	OP005365
Tofieldia pusilla	Tp09	Iceland, Geysir	64.3142530	-20.3063677	Ingibjörg Svala Jónsdóttir	2005-08-23					OP005259	OP005291	OP005335	OP005366
Tofieldia pusilla	Tp11	Austria, Salzburg, Lungau, Weisseck	47.1608850	13.3774408	Inger G. Alsos, Andreas Tribsch	2005-08-15					OP005255	OP005293	OP005334	OP005363
Tofieldia pusilla	Tp13	Germany, Berchtesgaden, Watzmann	47.5683332	12.9316674	Andreas Tribsch	2005-06-16					OP005264	OP005297	OP005336	OP005364
Tofieldia pusilla	T-M-R1	Russia, Yamalo-Nenets	67.2858300	68.7101600	Жиряков А. В.	1983-07-16	MW				OP005268	OP005304	OP005339	OP005385
Tofieldia pusilla	T-M-R2	Russia, Krasnoyarsk	71.9068300	103.8391000	Поспелов И.Н.	2013-07-09	MW				OP005271	OP005307	OP005340	OP005381
Tofieldia pusilla	T-M-R3	Russia, Krasnoyarsk	74.8956300	106.5218000	Е.Б. Поспелова	1999-08-16	MW				OP005269	OP005302	OP005341
Tofieldia pusilla	T-M-R4	Russia, Krasnoyarsk	68.0835700	87.7918200	А.П.Тыртиков	1959-07-14	MW				OP005266	OP005305		OP005382
Tofieldia pusilla	T-M-R5	Russia, Sakha	69.4166667	150.2500000	Вехов В.	1960-08-10	MW				OP005267	OP005309	OP005342	OP005379
Tofieldia pusilla	T-M-R7	Russia, Sakha	70.5166667	147.4666667	Вехов В.	1960-07-02	MW				OP005272	OP005308	OP005343	OP005376
Tofieldia pusilla	T-M-R8	Russia, Chukotka	66.4910381	-171.3989700	Kharkevich S.	1991-07-29	MW					OP005311		OP005383
Tofieldia pusilla	T-M-R9	Russia, Chukotka	64.9148389	-172.5201161	Акиничев В. Н.	1977-07-17	MW					OP005306	OP005344	OP005378
Tofieldia pusilla	T-M-R10	Russia, Chukotka	68.6397111	175.6951111	Баландин С.А.	1974-07-09	MW					OP005300	OP005345	OP005377
Tofieldia pusilla	T-M-R11	Russia, Komi	62.7237531	55.5757300	Наумова С. Н.	1929-07-23	MW					OP005310		OP005384
Tofieldia pusilla	T-M-R12	Russia, Nenets	68.3011111	53.2241667	Жолобов А. С.	2011-08-08	MW					OP005303	OP005346	OP005380
Tofieldia pusilla	T-M-R13	Russia, Murmansk	66.7290700	33.6936800	Дудов С.В., Кожин М.Н.	2010-07-06	MW				OP005270	OP005301	OP005347	OP005375
Vaccinium uliginosum ssp. microphyllum	VU1	Norway, Svalbard, Ringhorndalen	79.333434	16.079711	Pernille B. Eidesen	2015-07-07						haplotype b, reference haplotype in Alsos et al., 2005	haplotype p, reference haplotype in Alsos et al., 2005
