# Supplementary material for: From everywhere all at once: Several colonization routes available to Svalbard in the early Holocene
Source: Ecol Evol. 2023 Mar 19;13(3):e9892. doi: 10.1002/ece3.9892 (PMC10025081; doi:10.1002/ece3.9892)
Supplement: Supplementary file 4 — Table S2. [file ECE3-13-e9892-s003.xlsx]

## Sheet: S2_variability in Tofieldia
taxon
Tofieldia pusilla (Michx.) Pers.	haplotype	petB-petD					trnL-trnF								trnS-trnG												trnT-trnL							population
		185	330	471	531	709	88	225	256	277	331	343	392	35	70	92	208	382	453	577	578	589	606	726	741	924	99	187	191	429	447	490	520
	A	G	G	C	-	G	A	TATACG	A	TCCAGAATTTCTATAAAT	G	G	A	T	-	T	-	A	A	T	A	AA	A	G	G	A	-	T	G	-	ACTATAGTTAAATAAATATTT	A	G	RH3-2, T-BO, T-RI, T-OS, TP1, T-R-T, Tp09
	B	G	G	C	-	G	A	TATACG	A	TCCAGAATTTCTATAAAT	G	G	A	T	ATTATATTTTATAT	T	-	A	A	T	A	AA	A	G	G	A	-	T	G	-	ACTATAGTTAAATAAATATTT	A	G	T-OS-3
	C	G	G	C	-	G	A	TATACG	A	TCCAGAATTTCTATAAAT	T	G	A	T	-	T	-	A	A	T	A	AA	A	G	G	A	-	T	G	-	ACTATAGTTAAATAAATATTT	A	G	TP3, TP2
	D	G	G	C	-	G	A	TATACG	G	TCCAGAATTTCTATAAAT	T	G	A	T	-	T	-	A	A	T	A	AA	A	G	G	A	-	T	G	-	ACTATAGTTAAATAAATATTT	A	G	Tp13, Tp11
	E	G	G	C	-	G	A	TATACG	A	TCCAGAATTTCTATAAAT	G	G	A	T	-	T	-	A	A	T	A	AA	A	G	G	A	-	T	G	-	ACTATAGTTAAATAAATATTT	A	G	Tp08
	F	G	G	C	-	G	A	TATACG	G	TCCAGAATTTCTATAAAT	T	G	A	T	-	T	-	A	A	A	A	AA	A	G	G	A	-	T	G	-	ACTATAGTTAAATAAATATTT	A	G	TMR13
	G	G	G	C	-	G	A	TATACG	A	TCCAGAATTTCTATAAAT	T	G	A	T	-	T	-	A	A	T	A	AA	A	G	G	A	-	T	G	GAAATTATAATT	-	C	G	T-NN-T, T-NS-T, T-F-T
	H	G	G	T	-	G	A	TATACG	A	TCCAGAATTTCTATAAAT	T	G	A	T	-	T	-	A	A	T	A	AA	A	G	G	A	-	T	G	-	ACTATAGTTAAATAAATATTT	C	G	T-NB-T
	I	T	A	C	AGATT	G	C	-	A	-	T	G	G	T	-	T	TATC	A	A	T	T	-	A	G	A	G	TATTATTATTATATATTAATTAT	T	T	GAAATTATAATT	-	A	G	T46, TMR10
	J	T	A	C	AGATT	G	C	-	G	-	T	G	G	T	-	T	TATC	A	A	T	T	-	A	G	A	G	TATTATTATTATATATTAATTAT	T	T	GAAATTATAATT	-	A	G	TMR5
	K	T	A	C	AGATT	G	C	-	A	-	T	G	G	A	-	T	TATC	A	A	T	T	-	A	G	A	G	TATTATTATTATATATTAATTAT	T	T	GAAATTATAATT	-	A	G	TMR7
	L	G	A	C	AGATT	G	C	-	A	-	T	A	G	T	-	T	TATC	C	A	T	T	-	A	G	A	A	TATTATTATTATATATTAATTAT	G	T	TCAATTATAATT	-	A	G	TMR1
	M	T	A	C	AGATT	G	C	-	G	-	T	A	G	T	-	T	TATC	C	A	T	T	-	A	G	A	A	TATTATTATTATATATTAATTAT	G	T	TCAATTATAATT	-	A	T	TMR2
	N	T	A	C	AGATT	A	C	-	A	-	T	G	G	T	-	A	TATC	A	A	T	T	-	G	G	A	A	TATTATTATTATATATTAATTAT	T	T	TCAATTATAATT	-	A	G	T-VI-O
	O	T	A	C	AGATT	A	C	-	A	-	T	G	G	T	-	A	TATC	A	A	T	A	-	G	G	A	A	TATTATTATTATATATTAATTAT	T	T	TCAATTATAATT	-	A	G	T-GK-T
	P	T	A	C	AGATT	A	C	-	A	-	T	G	G	T	-	A	TATC	A	C	T	T	-	G	G	A	A	TATTATTATTATATATTAATTAT	T	T	TCAATTATAATT	-	A	G	T-GR-O
	Q	T	A	C	AGATT	A	C	-	A	-	T	G	G	T	-	A	TATC	A	C	T	A	-	G	G	A	A	TATTATTATTATATATTAATTAT	T	T	TCAATTATAATT	-	A	G	Tp07
	R	T	A	C	AGATT	A	C	-	A	-	T	G	G	T	-	A	TATC	A	C	T	T	-	G	G	A	A	TATTATTATTATATATTAATTAT	T	T	TCAATTATAATT	-	A	G	T352
