# Supplementary material for: From everywhere all at once: Several colonization routes available to Svalbard in the early Holocene
Source: Ecol Evol. 2023 Mar 19;13(3):e9892. doi: 10.1002/ece3.9892 (PMC10025081; doi:10.1002/ece3.9892)
Supplement: Supplementary file 5 — Table S3. [file ECE3-13-e9892-s005.xlsx]

## Sheet: S3_variability in Campanula
taxon
Campanula uniflora L.	haplotype	rpL32-trnL					trnL-trnF	trnS-trnG	trnT-trnL		populations
		248	449	478	798	842	559	107	278	426
	A	AATAAAAAAAGAAAGAAAAACGACAAGGTTTGGCCTTTTATTGTAGTCTATTTTTTTC	C	G	T	A	C	AGATATA	G	G	C-BT/O, C-DI/O, C-ID/O, C-LI-T, C-NB-T, C-NS-T, C-NH-T, C-A-C, C-L-C, C-T-C, C-S-C, C-NM-T, C-ND-T, C-NF-T, CAN1, CAN5, CAN8, CAN9, CMR1
	B	AATAAAAAAAGAAAGAAAAACGACAAGGTTTGGCCTTTTATTGTAGTCTATTTTTTTC	C	G	T	T	C	AGATATA	G	G	C-LA/O
	C	-	C	T	T	A	C	AGATATA	G	G	C-AL/O, CMR3, CMR5, CMR7, CMR8
	D	-	C	G	A	T	C	AGATATA	G	G	CAN2, CAN3, CAN6, CAN7
	E	-	C	G	T	A	T	AGATATA	T	G	C-VI/O, CAN4
	F	-	G	G	T	A	C	-	G	A	100024, C-CR/O, C-OS-1, CMR2
	G	-	G	G	A	A	C	-	G	A	C-KR-1
	H	-	C	G	C	T	C	AGATATA	G	G	CMR6
